# Supplementary material for: Immunological Profiles in Parry–Romberg Syndrome: A Case–Control Study
Source: J Clin Med. 2024 Feb 21;13(5):1219. doi: 10.3390/jcm13051219 (PMC10932088; doi:10.3390/jcm13051219)
Supplement: Supplementary file 1 [file jcm-13-01219-s001.zip]

Archive with 1 entries (1 files):
- jcm-2846165-supplementary.pdf
